# Supplementary material for: Exploring the Therapeutic Potential of the DOT1L Inhibitor EPZ004777 Using Bioinformatics and Molecular Docking Approaches in Acute Myeloid Leukemia
Source: Curr Issues Mol Biol. 2025 Mar 4;47(3):173. doi: 10.3390/cimb47030173 (PMC11941229; doi:10.3390/cimb47030173)
Supplement: Supplementary file 1 [file cimb-47-00173-s001.zip]

Archive with 1 entries (1 files):
- cimb-3476663-supplementary.pdf
